# Supplementary material for: Single Nucleotide Polymorphisms of ALDH18A1 and MAT2A Genes and Their Genetic Associations with Milk Production Traits of Chinese Holstein Cows
Source: Genes (Basel). 2022 Aug 12;13(8):1437. doi: 10.3390/genes13081437 (PMC9407996; doi:10.3390/genes13081437)
Supplement: Supplementary file 1 [file genes-13-01437-s001.zip]

Archive with 4 entries (3 files):
- Supplementary materials/Table S1.xlsx
- Supplementary materials/Table S2.xlsx
- Supplementary materials/Table S3.xlsx
- Supplementary materials/
