# Supplementary material for: Single Nucleotide Polymorphisms of ALDH18A1 and MAT2A Genes and Their Genetic Associations with Milk Production Traits of Chinese Holstein Cows
Source: Genes (Basel). 2022 Aug 12;13(8):1437. doi: 10.3390/genes13081437 (PMC9407996; doi:10.3390/genes13081437)
Supplement: Supplementary file 1 [file genes-13-01437-s001.zip › Supplementary materials/Table S1.xlsx]

## Sheet: Table S1
Table S1. Descriptive statistics of phenotypic values for dairy production traits in two lactations
Traits	Lactation	Mean	SD	Min	Max	CV
Milk yield (kg)	1	10417.6	1476.32	6057.96	14505.7	0.141714
	2	10927	1868.52	4925.97	16512.1	0.171
Fat yield (kg)	1	353.005	61.3243	184.801	537.972	0.173721
	2	391.407	81.0107	145.05	636.453	0.206973
Fat percentage (%)	1	3.39792	0.425338	2.0586	4.5601	0.125176
	2	3.58877	0.47016	2.2123	4.9732	0.131009
Protein yield (kg)	1	316.089	47.9162	163.701	457.527	0.151591
	2	325.411	57.2298	137.858	467.027	0.175869
Protein percentage (%)	1	3.03568	0.190576	2.345	3.508	0.0627784
	2	2.9809	0.181512	2.3551	3.5384	0.0608916
Note: SD: standard deviation; Min: minimum; Max: maximum; CV: coefficient of variation.
