# Supplementary material for: Single Nucleotide Polymorphisms of ALDH18A1 and MAT2A Genes and Their Genetic Associations with Milk Production Traits of Chinese Holstein Cows
Source: Genes (Basel). 2022 Aug 12;13(8):1437. doi: 10.3390/genes13081437 (PMC9407996; doi:10.3390/genes13081437)
Supplement: Supplementary file 1 [file genes-13-01437-s001.zip › Supplementary materials/Table S2.xlsx]

## Sheet: Table S2
Table S2. Primers and procedures for PCR used in SNPs identification of ALDH18A1 and MAT2A genes.
Table S2-1. Details of primers.
Primer Name	Primer Sequence (5'-3')	Product Length (bp)	Annealing Temp. (℃)
ALDH18A1-1F	GCAATCAACAATCTCAGGTAGG	520	60
ALDH18A1-1R	AGCTGCAGTCCGTCCAAT		60
ALDH18A1-2F	GAGAGTCCCTTGGACAGCAA	410	60
ALDH18A1-2R	GCAGACAGGGAGCATAAAGG		60
ALDH18A1-3F	CAAAGTCAGCTCTCCCTCCTT	423	60
ALDH18A1-3R	GTTAGAGGAGCCGTGTCTGG		60
ALDH18A1-4F	CTCTTCCTCCTGCGATCCT	470	60
ALDH18A1-4R	GGGCATTGGTGAGGTTACTG		60
ALDH18A1-5F	ACCTACATGCCCAGCGATAC	821	60
ALDH18A1-5R	ACCGTCCCCGTCATCCTT		60
ALDH18A1-6F	TGGGGAGGTGGATGAAAGTA	242	60
ALDH18A1-6R	CAAACACACTTGGACCAAACC		60
ALDH18A1-7F	TTTTTGGTGGCTGAACTGGT	461	60
ALDH18A1-7R	GGAAAGGGAGTTTTCAGATCG		60
ALDH18A1-8F	CCACTCATTAGTCTACCCTGACTG	505	60
ALDH18A1-8R	GGCTGGCAATCACCTTATTC		60
ALDH18A1-9F	TCCCCCACATTTTCATTCTC	284	60
ALDH18A1-9R	TGTTTATGCCCAACATCTGG		60
ALDH18A1-10F	TCATGCACATGCTCAGATTC	320	60
ALDH18A1-10R	GACCATATGGGCTCAGAAAA		60
ALDH18A1-11F	TACAGAGTGGTTGGGAGGTC	242	60
ALDH18A1-11R	GGGCAGTAAAGGCAACAGAG		60
ALDH18A1-12F	CCATGGATCTAACTTCTCCCATT	282	60
ALDH18A1-12R	CATCAATTTTGTGAGCTCTCCTC		60
ALDH18A1-13F	AATCTGGTATGCTCGTCTGC	280	60
ALDH18A1-13R	GGGACCTGAGGAATAGATGGA		60
ALDH18A1-14F	GCCTGGCACACTCAGAAGA	300	60
ALDH18A1-14R	CGATCTTATCTTTGGGCAGA		60
ALDH18A1-15F	CACAGIGCCACGIGUCAS	410	60
ALDH18A1-15R	AAGGAAGGGAAACAAAA		60
ALDH18A1-16F	AAAGCAGTGGATAAAGCAGGT	405	60
ALDH18A1-16R	TGCTGCTCCTCCAGTCAAG		60
ALDH18A1-17F	AGGGATGCTGCTACTTGCAC	582	60
ALDH18A1-17R	GATGGCCTTAAATGGAATGG		60
ALDH18A1-18F	TCTAGACTCACCTTGCTGTTGG	340	60
ALDH18A1-18R	GCTTGGAGATCAAGGCAGAC		60
ALDH18A1-19F	TTCCCAGCCATCCTAACTCA	220	60
ALDH18A1-19R	GGCTCCTCCACCTCACTATG		60
ALDH18A1-20F	AGGATGCCAAGTGAGGAGAA	565	60
ALDH18A1-20R	GAAGCAAAGTCCCTCTCTGC		60
ALDH18A1-21F	TTGCTGCAGAGAGGGACTTT	641	60
ALDH18A1-21R	GGCAACAAGGAGTCACAGAA		60
ALDH18A1-22F	GCCTGTGCGCACTATTTAAG	835	60
ALDH18A1-22R	CTTGCATTTCATCCCCTCTC		60
ALDH18A1-23F	AGAGCATTCAGGCAGGGACT	824	60
ALDH18A1-23R	CCCCTTGAATCACAGGAACT		60
ALDH18A1-24F	CCCTATTTTGCAGTAACCTTGC	402	60
ALDH18A1-24R	GCCAGAAACACCAGCAGAA		60
MAT2A-1F	CCTTGGAAAGAACAGCCTCA	534	60
MAT2A-1R	CTCTTCGGTTTGCGAGAGG		60
MAT2A-2F	GTTTCCCAAACAGCAACCTC	468	60
MAT2A-2R	TAATGTCCACCTGCGTTTGT		60
MAT2A-3F	CCCCTAGCTGGCTCAAGTTT	500	60
MAT2A-3R	TGCTAGCAATGTCTTAGTTAATGG		60
MAT2A-4F	GCGGCAGTCATTGAAATTG	404	60
MAT2A-4R	CTTCTCCCCTGTGCTGTGAC		60
MAT2A-5F	GTACGCTGACCGGCCAATA	341	60
MAT2A-5R	GAATATTCGCCATCTTAAGCAC		60
MAT2A-6F	CCCCATGTCTGTCTTCCTC	475	60
MAT2A-6R	GTGCCCTCCTCGATGAAC		60
MAT2A-7F	CCCGCCTGAGCTAAGTAGAC	266	60
MAT2A-7R	ACTAGCGGGTCCTACCAACC		60
MAT2A-8F	TTATAGGGAGGGAGGCATGA	459	60
MAT2A-8R	TCCCGGGAACACTCTAGAAA		60
MAT2A-9F	TGTAATGTGCTAGTGGCCTTG	460	60
MAT2A-9R	TTTGTTCTTGGTTCCCTACCC		60
MAT2A-10F	CACTGGCACAGGACATCAGT	449	60
MAT2A-10R	GGTGGAAAGTAGCCAGGTTTT		60
MAT2A-11F	TGAGGATGTTTGCCAAGTGA	665	60
MAT2A-11R	CCTTCGCCTTCTGAGATTTG		60
MAT2A-12F	CCTAGCATACCCCAGAGAACTG	822	60
MAT2A-12R	TAGAGCTCCAACTGGAACTTGC		60
MAT2A-13F	TGAAGCCTTCCCCTTATCCT	404	60
MAT2A-13R	TGCAACCTACAGACCCTCAG		60
MAT2A-14F	ACTTGGCACCCTTGTGATGT	540	60
MAT2A-14R	ACACCAGCCAAGTCAGCTTT		60
MAT2A-15F	GTTTCCAGCATTCCCAGGTA	400	60
MAT2A-15R	GTGGCCAAGATTCAGTGCTT		60
MAT2A-16F	GATGGTTTCCCAACCAGAGA	783	60
MAT2A-16R	TCCCCTAAGATTTAACCTTGC		60
MAT2A-17F	ATGGCCCATGTTTACACCAG	520	60
MAT2A-17R	GGGTGTTCTTTAGGACTGATGC		60
MAT2A-18F	ATCCCTCCCAGCATCAGTCT	520	60
MAT2A-18R	TCAGTCTGCAAGCTCCTTGA		60
MAT2A-19F	GTGAAGCAGCACCAGAGAAA	462	60
MAT2A-19R	CCATGGGGTGGCTAAGAGT		60
Table S2-2. Reaction system.
Content	Dosage	Total
Forward primer (10 pmol/μL)	1.25 μL	25 μL
Reverse primer (10 pmol/μL)	1.25 μL
2×Taq Master Mix	12,5 μL
DNA (50-100 ng/μL)	2 μL
ddH2O	8 μL
Table S2-3. The procedures of PCR amplification
Temperature(℃)	Time	Cycle
95	5 min	1
95	30 s	35
Annealing Temp.	30 s
72	40 s
72	10 min	1
