# Supplementary material for: Single Nucleotide Polymorphisms of ALDH18A1 and MAT2A Genes and Their Genetic Associations with Milk Production Traits of Chinese Holstein Cows
Source: Genes (Basel). 2022 Aug 12;13(8):1437. doi: 10.3390/genes13081437 (PMC9407996; doi:10.3390/genes13081437)
Supplement: Supplementary file 1 [file genes-13-01437-s001.zip › Supplementary materials/Table S3.xlsx]

## Sheet: Table S3
Table S3. Additive, dominant and allele substitution effects of 10 SNPs in ALDH18A1 and MAT2A genes on milk yield and composition traits in Chinese Holstein cattle during two lactations.
Gene	SNP name	Lactation	Effect	Milk yield (kg)	Fat yield (kg)	Fat percentage (%)	Protein yield (kg)	Protein percentage (%)
ALDH18A1	26:g.17130318C>A	1	Additive effect(a)	50.7051	-0.2485	-0.02338	0.4146	-0.01
			Dominant effect(d)	-116.66	-0.8078	0.03527	-2.9036	0.006
			Substitution effect(α)	-25.6802	-0.7775	-0.00029	-1.4866	-0.008
		2	Additive effect(a)	259.3**	19.61**	0.09*	11.01**	0.03
			Dominant effect(d)	103.83	14.62**	0.10*	4.5135	0.008
			Substitution effect(α)	327.9*	29.27**	0.16*	13.99**	0.04
	26:g.17118244G>A	1	Additive effect(a)	-9.5129	3.2837	0.03345	0.05677	0.002
			Dominant effect(d)	49.8856	0.8284	0.000723	1.9603	0.01
			Substitution effect(α)	-47.0351	2.6606	0.03291	-1.4177	-0.006
		2	Additive effect(a)	-112.19	-11.66*	-0.06437	-5.6451	-0.02
			Dominant effect(d)	357.6**	17.74**	0.04575	12.38**	0.01
			Substitution effect(α)	-382.75	-25.08**	-0.09899	-15.01*	-0.03
	26:g.17102977T>C	1	Additive effect(a)	-7.6089	2.5888	0.02467	0.5949	0.007
			Dominant effect(d)	30.5808	1.2028	0.01302	0.8621	0.006
			Substitution effect(α)	-30.4783	1.6893	0.01493	-0.04982	0.002
		2	Additive effect(a)	-115.39	-11.82**	-0.06505	-5.74	-0.02
			Dominant effect(d)	338.52**	16.83**	0.04201	11.83**	0.01
			Substitution effect(α)	-370.3	-24.49**	-0.09669	-14.65*	-0.03
	26:g.17100534G>T	1	Additive effect(a)	38.2498	1.2577	-0.00172	0.2318	-0.008
			Dominant effect(d)	-290.4	-5.393	0.04735	-6.8608	0.02
			Substitution effect(α)	-212.87	-3.4057	0.03922	-5.7009	0.008
		2	Additive effect(a)	374.43	14.0682	-0.00083	9.7228	-0.004
			Dominant effect(d)	-281.26	-9.2868	-0.00294	-11.1293	-0.02
			Substitution effect(α)	130.94	6.0285	-0.00337	0.08802	-0.02
	26:g.17089560G>A	1	Additive effect(a)	247.15*	7.6817	-0.01741	8.34*	-0.003
			Dominant effect(d)	-216	-7.5468	0.01413	-8.31*	-0.005
			Substitution effect(α)	422.24*	13.7992	-0.02886	15.08*	0.0007
		2	Additive effect(a)	-168.47	-4.763	0.01059	-0.6771	0.03
			Dominant effect(d)	-18.8778	-4.4557	-0.02754	-4.4836	-0.03
			Substitution effect(α)	-153.28	-1.1781	0.03275	2.9302	0.05
	26:g.17088978A>G	1	Additive effect(a)	-55.9124	1.3088	0.02749	0.2339	0.01
			Dominant effect(d)	33.1103	-2.196	-0.03081	0.2332	-0.004
			Substitution effect(α)	-50.5374	0.9523	0.02249	0.2717	0.01
		2	Additive effect(a)	-194.29**	-13.88**	-0.08**	-7.14**	-0.02
			Dominant effect(d)	-151.36	6.3148	0.12**	-1.891	0.03
			Substitution effect(α)	-112.44	-17.30**	-0.15**	-6.12*	-0.03
	26:g.17088098G>C	1	Additive effect(a)	53.601	-0.1016	-0.02017	0.1589	-0.01
			Dominant effect(d)	-63.664	-3.9549	-0.01707	-1.177	0.009
			Substitution effect(α)	43.2659	-0.7436	-0.02295	-0.03214	-0.01
		2	Additive effect(a)	164.58**	10.66**	0.05*	5.31**	0.008
			Dominant effect(d)	-98.2481	-2.0689	0.02616	-1.3602	0.01
			Substitution effect(α)	148.79**	10.33**	0.05*	5.09**	0.01
	26:g.17086802T>A	1	Additive effect(a)	43.7117	-0.7757	-0.02221	-0.2111	-0.01
			Dominant effect(d)	-60.3461	-5.96**	-0.03883	-1.2847	0.007
			Substitution effect(α)	31.4988	-1.9827	-0.03007	-0.4711	-0.01
		2	Additive effect(a)	217.81**	122.16	0.04*	6.40**	0.003665
			Dominant effect(d)	-132.24*	-2.1345	0.03406	-2.5416	0.01219
			Substitution effect(α)	191.49**	11.79**	0.05*	5.90**	0.006
MAT2A	11:g.49472723G>C	1	Additive effect(a)	-34.8794	-4.5903	-0.03972	-3.1538	-0.02
			Dominant effect(d)	-191*	-5.5564	0.01063	-4.0076	0.02
			Substitution effect(α)	-149.6	-7.9277	-0.03333	-5.561	-0.008
		2	Additive effect(a)	-88.43	2.1617	0.0513	-0.8636	0.02
			Dominant effect(d)	-210.99*	-0.6941	0.05982	-2.7083	0.03
			Substitution effect(α)	-216.19	1.7414	0.08752	-2.5035	0.04
	11:g.49465032C>T	1	Additive effect(a)	-6.7607	-1.0493	-0.00207	0.6708	0.009
			Dominant effect(d)	-153.29**	-4.72*	0.00595	-4.20**	0.003
			Substitution effect(α)	-62.3357	-2.762	8.7e-05	-0.8526	0.01
		2	Additive effect(a)	208.75**	5.12*	-0.02218	4.77**	-0.01
			Dominant effect(d)	58.522	7.47*	0.04389	-2.5108	-0.04*
			Substitution effect(α)	229.94**	7.84**	-0.00629	3.86*	-0.03
Note: The number in the table represents the mean; * indicates P < 0.05; ** indicates P < 0.01 .
